# Supplementary material for: The Influence of the COVID-19 Pandemic in NK Cell Subpopulations from CML Patients Enrolled in the Argentina Stop Trial
Source: Cells. 2025 Apr 23;14(9):628. doi: 10.3390/cells14090628 (PMC12072037; doi:10.3390/cells14090628)
Supplement: Supplementary file 1 [file cells-14-00628-s001.zip]

Archive with 1 entries (1 files):
- cells-3524547-supplementary.pdf
